# Supplementary material for: Application of Eight Machine Learning Algorithms in the Establishment of Infertility and Pregnancy Diagnostic Models: A Comprehensive Analysis of Amino Acid and Carnitine Metabolism
Source: Metabolites. 2024 Sep 10;14(9):492. doi: 10.3390/metabo14090492 (PMC11433856; doi:10.3390/metabo14090492)
Supplement: Supplementary file 1 [file metabolites-14-00492-s001.zip]

Archive with 1 entries (1 files):
- metabolites-3162722-supplementary.pdf
